# Supplementary material for: Imaging-Based Molecular Interaction Between Src and Lamin A/C Mechanosensitive Proteins in the Nucleus of Laminopathic Cells
Source: Int J Mol Sci. 2024 Dec 13;25(24):13365. doi: 10.3390/ijms252413365 (PMC11678420; doi:10.3390/ijms252413365)
Supplement: Supplementary file 1 [file ijms-25-13365-s001.zip]

Archive with 1 entries (1 files):
- ijms-3336952-supplementary.pdf
